# Supplementary material for: Fisetin Inhibits NLRP3 Inflammasome by Suppressing TLR4/MD2-Mediated Mitochondrial ROS Production
Source: Antioxidants (Basel). 2021 Jul 28;10(8):1215. doi: 10.3390/antiox10081215 (PMC8389007; doi:10.3390/antiox10081215)
Supplement: Supplementary file 1 [file antioxidants-10-01215-s001.zip]

Archive with 1 entries (1 files):
- antioxidants-1311790-supplementary.pdf
